# Supplementary material for: A scoping review of factors influencing the implementation of liquid biopsy for cancer care
Source: J Exp Clin Cancer Res. 2025 Feb 12;44:50. doi: 10.1186/s13046-025-03322-w (PMC11817833; doi:10.1186/s13046-025-03322-w)
Supplement: Supplementary file 2 — Supplementary Material 2. Appendix 2. Coding Structure and Definitions for keyword analysis. [file 13046_2025_3322_MOESM2_ESM.csv]

ID	Label		Indegree	Outdegree	Degree	Weighted degree	Modularity class	Category	New Categories
Liquid biopsy	Liquid biopsy		41	0	86	187	2	LB focus/test?	Liquid Biopsy
Circulating tumor DNA	Circulating tumor DNA		34	0	69	162	2	LB focus	Liquid Biopsy
Circulating tumor cells	Circulating tumor cells		18	0	56	97	2	LB focus	Liquid Biopsy
Cell-free DNA	Cell-free DNA		12	0	36	64	2	LB focus	Liquid Biopsy
Next-generation sequencing	Next-generation sequencing		9	0	28	48	3	LB focus	Molecular Biology
Biomarker	Biomarker		8	0	20	37	1	LB focus	Molecular Biology
Minimal residual disease	Minimal residual disease		8	0	26	40	1	Cancer	Cancer
Colorectal cancer	Colorectal cancer		7	0	19	29	0	Cancer	Cancer
Non-small cell lung cancer	Non-small cell lung cancer		7	0	18	33	3	Cancer	Cancer
Diagnosis	Diagnosis		5	0	21	27	5	Application	Medical Practice
Prognosis	Prognosis		5	0	18	26	5	Application	Medical Practice
Cancer	Cancer		4	0	15	22	1	Cancer	Cancer
Exosomes	Exosomes		4	0	17	26	2	Cancer	Liquid Biopsy
Gastric cancer	Gastric cancer		4	0	12	19	5	Cancer	Cancer
Head and neck cancer	Head and neck cancer		4	0	12	20	2	Cancer	Cancer
Metastasis	Metastasis		4	0	12	18	3	Cancer	Cancer
Monitoring	Monitoring		4	0	16	21	5	Application	Medical Practice
Bladder cancer	Bladder cancer		3	0	14	16	2	Cancer	Cancer
Cancer diagnosis	Cancer diagnosis		3	0	10	12	2	Application	Cancer
Early detection	Early detection		3	0	14	18	1	Application	Medical Practice
Precision medicine	Precision medicine		3	0	11	14	2	Application	Clinical Medicine
Screening	Screening		3	0	10	13	0	Application	Medical Practice
Breast cancer	Breast cancer		2	0	5	7	2	Cancer	Cancer
Cancer detection	Cancer detection		2	0	8	8	1	Application	Cancer
Cancer treatment	Cancer treatment		2	0	8	10	2	Application	Cancer
Circulating DNA	Circulating DNA		2	0	9	11	0	LB focus	Liquid Biopsy
Clinical utility	Clinical utility		2	0	7	7	1	Implementation/Application	Clinical Medicine
Diagnostic	Diagnostic		2	0	8	8	1	Application	Clinical Medicine
Genomics	Genomics		2	0	13	14	1		Molecular Biology
microRNA	microRNA		2	0	10	12	0	LB focus	Molecular Biology
Personalized medicine	Personalized medicine		2	0	6	8	2		Clinical Medicine
Relapse	Relapse		2	0	9	11	1		Cancer
Resistance	Resistance		2	0	8	11	5		Cancer
Targeted therapy	Targeted therapy		2	0	9	10	1	Application	Clinical Medicine
STOP
Actionable alterations	Actionable alterations		1	0	3	3	1
Adjuvant chemotherapy	Adjuvant chemotherapy		1	0	3	4	0
Antibody	Antibody		1	0	7	7	2
Blood	Blood		1	0	5	5	0
Brazil	Brazil		1	0	4	6	3
Breast cancer management	Breast cancer management		1	0	2	2	2
Cancer metastases	Cancer metastases		1	0	5	5	4
Cancer surveillance	Cancer surveillance		1	0	10	10	1
Cell-free nucleic acids	Cell-free nucleic acids		1	0	4	4	5
Cell-free RNA	Cell-free RNA		1	0	8	8	2
Cell-free tumor DNA	Cell-free tumor DNA		1	0	6	6	5
Cellular damage	Cellular damage		1	0	6	6	2
CGP	CGP		1	0	4	4	0
Childhood cancer	Childhood cancer		1	0	7	7	1
Circular RNA	Circular RNA		1	0	6	6	2
Circulating biomarker	Circulating biomarker		1	0	4	4	5
Circulating nucleic acids	Circulating nucleic acids		1	0	7	7	0
Circulating tumor microemboli	Circulating tumor microemboli		1	0	6	6	5
Clinical application	Clinical application		1	0	8	8	2
Clinical practice	Clinical practice		1	0	4	4	0
Clinical reports	Clinical reports		1	0	4	4	3
Clonal evolution	Clonal evolution		1	0	5	5	2
CTC characterization	CTC characterization		1	0	5	6	2
Cytokines	Cytokines		1	0	7	7	2
ddPCR	ddPCR		1	0	7	7	1
Deconvolution	Deconvolution		1	0	6	6	2
Detection	Detection		1	0	5	5	5
Digital PCR	Digital PCR		1	0	5	7	2
DNA alterations	DNA alterations		1	0	5	6	2
DNA integrity	DNA integrity		1	0	4	4	0
Early diagnosis	Early diagnosis		1	0	4	4	5
EBV DNA	EBV DNA		1	0	7	7	2
Enrichment and isolation	Enrichment and isolation		1	0	5	5	4
Ex vivo CTC culture	Ex vivo CTC culture		1	0	6	6	5
Glioblastoma	Glioblastoma		1	0	2	2	2
Health economics	Health economics		1	0	10	10	1
Health services research	Health services research		1	0	10	10	1
Hepatocellular carcinoma	Hepatocellular carcinoma		1	0	4	4	5
Hereditary cancer syndromes	Hereditary cancer syndromes		1	0	4	4	1
Immunotherapy	Immunotherapy		1	0	4	4	1
International Society of Liquid Biopsy	International Society of Liquid Biopsy		1	0	5	5	2
Melanoma	Melanoma		1	0	5	5	0
Metabolomics	Metabolomics		1	0	8	8	2
Methylation	Methylation		1	0	4	4	5
Microfluidic	Microfluidic		1	0	5	6	2
Minimal invasiveness	Minimal invasiveness		1	0	3	3	3
Molecular characterization	Molecular characterization		1	0	6	6	3
Multi-cancer	Multi-cancer		1	0	4	4	1
Oncogenic molecular drivers	Oncogenic molecular drivers		1	0	6	6	3
Oral squamous cell carcinoma	Oral squamous cell carcinoma		1	0	3	3	3
Perspective	Perspective		1	0	5	5	2
Plasma genotyping	Plasma genotyping		1	0	3	3	3
Preanalytical variables	Preanalytical variables		1	0	1	1	2
Precise analysis	Precise analysis		1	0	5	5	4
Preservation	Preservation		1	0	5	5	5
Prostate cancer	Prostate cancer		1	0	3	3	2
Proteomics	Proteomics		1	0	8	8	2
Quality control	Quality control		1	0	4	4	3
Radiotherapy	Radiotherapy		1	0	3	3	1
Real-time PCR	Real-time PCR		1	0	5	7	2
Renal cell carcinoma	Renal cell carcinoma		1	0	6	6	5
Review	Review		1	0	5	5	4
Single-cell analysis	Single-cell analysis		1	0	6	6	5
Solid tumours	Solid tumours		1	0	4	4	2
Standardization	Standardization		1	0	4	4	3
Surveillance	Surveillance		1	0	4	4	1
T-cell lymphoma	T-cell lymphoma		1	0	7	7	2
Therapeutic response	Therapeutic response		1	0	6	6	5
Therapeutic targets	Therapeutic targets		1	0	6	6	3
Tissue-of-origin	Tissue-of-origin		1	0	6	6	2
Tumor circulome	Tumor circulome		1	0	2	2	0
Tumor microenvironment	Tumor microenvironment		1	0	6	6	2
Urine	Urine		1	0	5	5	5
