# Supplementary material for: A scoping review of factors influencing the implementation of liquid biopsy for cancer care
Source: J Exp Clin Cancer Res. 2025 Feb 12;44:50. doi: 10.1186/s13046-025-03322-w (PMC11817833; doi:10.1186/s13046-025-03322-w)
Supplement: Supplementary file 3 — Supplementary Material 3. Appendix 3. Articles included in the study (n = 75). [file 13046_2025_3322_MOESM3_ESM.xlsx]

## Sheet: n=75 
Author	Year of Publication	Title	Country	Study Design	Cancer Type of Focus	Liquid Biopsy Focus	Implementation Stage
Ahn, J. C. and Teng, P. C. and Chen, P. J. and Posadas, E. and Tseng, H. R. and Lu, S. C. and Yang, J. D.	2021	Detection of Circulating Tumor Cells and Their Implications as a Biomarker for Diagnosis, Prognostication, and Therapeutic Monitoring in Hepatocellular Carcinoma	USA	Review	HCC	CTC	Future / theoretical
Aleksandra Bożyk and Marcin Nicoś	2022	The Overview of Perspectives of Clinical Application of Liquid Biopsy in Non-Small-Cell Lung Cancer	Poland	Review	Non-Small-Cell Lung Cancer	LB	Future / theoretical
Araujo, L. H. and Ferreira, C. G. and Baldotto, C. S. and Mathias, C. and Castro, G. and Coudry, R.	2021	Next-generation sequencing of circulating tumor DNA for metastatic non-small cell lung cancer: A discussion on its implementation in the Brazilian clinical practice	Brazil	Review	Lung Cancer	CtDNA	Future / theoretical
Astrid Kramer and Carmen Rubio-Alarcón and Daan van den Broek and Daan C L Vessies and Iris Van't Erve and Gerrit A Meijer and Geraldine R Vink and Ed Schuuring and Remond J A Fijneman and Veerle M H Coupé and Valesca P Retèl	2023	A scenario-drafting study to explore potential future implementation pathways of circulating tumor DNA testing in oncology	The Netherlands	Clinical Study	Broad	CtDNA	Future / theoretical
Astrid Kramer. and Ed Schuuring . and Daan C.L. Vessies . and Paul van der Leest . and Maartje J. Geerlings . and Pim Rozendal . and Mirthe Lanfermeijer . andTheodora C. Linders . and Léon C. van Kempen and Remond J.A. Fijneman Marjolijn J.L. Ligtenberg . and Gerrit A. Meijer,k Daan van den Broek . and z Valesca P. Retèl, and Veerle M.H. Coupé on behalf of the COIN Consortium	2023	A Micro-Costing Framework for Circulating Tumor DNA Testing in Dutch Clinical Practice	Denmark	Clinical Study	Broad	CtDNA	Future / theoretical
Barefoot, M. E. and Loyfer, N. and Kiliti, A. J. and McDeed, A. P. and Kaplan, T. and Wellstein, A.	2021	Detection of Cell Types Contributing to Cancer From Circulating, Cell-Free Methylated DNA	USA	Review	Broad	CfDNA	Future / theoretical
Batool, S. M. and Hsia, T. and Beecroft, A. and Lewis, B. and Ekanayake, E. and Rosenfeld, Y. and Escobedo, A. K. and Gamblin, A. S. and Rawal, S. and Cote, R. J. and Watson, M. and Wong, D. T. W. and Patel, A. A. and Skog, J. and Papadopoulos, N. and Bettegowda, C. and Castro, C. M. and Lee, H. and Srivastava, S. and Carter, B. S. and Balaj, L.	2023	Extrinsic and intrinsic preanalytical variables affecting liquid biopsy in cancer	USA	Review	Broad	LB	Future / theoretical
Batool, S. M. and Yekula, A. and Khanna, P. and Hsia, T. and Gamblin, A. S. and Ekanayake, E. and Escobedo, A. K. and You, D. G. and Castro, C. M. and Im, H. and Kilic, T. and Garlin, M. A. and Skog, J. and Dinulescu, D. M. and Dudley, J. and Agrawal, N. and Cheng, J. and Abtin, F. and Aberle, D. R. and Chia, D. and Elashoff, D. and Grognan, T. and Krysan, K. and Oh, S. S. and Strom, C. and Tu, M…	2023	The Liquid Biopsy Consortium: Challenges and opportunities for early cancer detection and monitoring	USA	Review	Broad	LB	Future / theoretical
Bi, F. and Wang, Q. and Dong, Q. and Wang, Y. and Zhang, L. and Zhang, J.	2020	Circulating tumor DNA in colorectal cancer: Opportunities and challenges	China	Review	Colorectal Cancer	CtDNA	Future / theoretical
Castro-Giner, F. and Aceto, N.	2020	Tracking cancer progression: From circulating tumor cells to metastasis	USA	Review	Cancer - CT to Metastasis	CTC	Future / theoretical
Chakrabarti, S. and Kasi, A. K. and Parikh, A. R. and Mahipal, A.	2022	Finding Waldo: The Evolving Paradigm of Circulating Tumor DNA (ctDNA)-Guided Minimal Residual Disease (MRD) Assessment in Colorectal Cancer (CRC)	USA	Review	Colorectal Cancer	CtDNA	Future / theoretical
Chan, H. T. and Chin, Y. M. and Low, S. K.	2022	Circulating Tumor DNA-Based Genomic Profiling Assays in Adult Solid Tumors for Precision Oncology: Recent Advancements and Future Challenges	Japan	Review	Precision Oncology	CtDNA	Future / theoretical
Choi, E. J. and Kim, Y. J.	2022	Liquid biopsy for early detection and therapeutic monitoring of hepatocellular carcinoma	Korea	Review	Liver	cfDNA; ctDNA	Future / theoretical
Connal, S. and Cameron, J. M. and Sala, A. and Brennan, P. M. and Palmer, D. S. and Palmer, J. D. and Perlow, H. and Baker, M. J.	2023	Liquid biopsies: the future of cancer early detection	Scotland	Review	All (early stage)	cfDNA	Future / theoretical
Dang, D. K. and Park, B. H.	2022	Circulating tumor DNA: current challenges for clinical utility	USA	Review	Clinical Utility (Broad)	CtDNA	Future / theoretical
Dasari, Arvind and Morris, Van K. and Allegra, Carmen J. and Atreya, Chloe and Benson, Al B., III and Boland, Patrick and Chung, Ki and Copur, Mehmet S. and Corcoran, Ryan B. and Deming, Dustin A. and Dwyer, Andrea and Diehn, Maximilian and Eng, Cathy and George, Thomas J. and Gollub, Marc J. and Goodwin, Rachel A. and Hamilton, Stanley R. and Hechtman, Jaclyn F. and Hochster, Howard and Hong, Th…	2020	ctDNA applications and integration in colorectal cancer: an NCI Colon and Rectal-Anal Task Forces whitepaper	USA	Empiracal	Colon Cancer	CtDNA	Future / theoretical
Diez-Fraile, A. and De Ceulaer, J. and Derpoorter, C. and Spaas, C. and De Backer, T. and Lamoral, P. and Abeloos, J. and Lammens, T.	2022	Tracking the Molecular Fingerprint of Head and Neck Cancer for Recurrence Detection in Liquid Biopsies	Belgium	Review	H&N (recurrence)	ctDNA, ctRNA	Future / theoretical
Doculara, L. and Trahair, T. N. and Bayat, N. and Lock, R. B.	2022	Circulating Tumor DNA in Pediatric Cancer	Australia	Review	All pediatric	CtDNA	Future / theoretical
Eigeliene, N. and Saarenheimo, J. and Jekunen, A.	2019	Potential of Liquid Biopsies for Breast Cancer Screening, Diagnosis, and Response to Treatment	Finland	Review	Breast (all stages)	CTC; ctDNA	Future / theoretical
Feng, J. and Li, B. and Ying, J. and Pan, W. and Liu, C. and Luo, T. and Lin, H. and Zheng, L.	2020	Liquid Biopsy: Application in Early Diagnosis and Monitoring of Cancer	China	Review	All (all stages)	CTC; cfDNA; Evs	Future / theoretical
Fernandes, G. and Rodrigues, A. and Matos, C. and Barata, F. and Cirnes, L. and Ferreira, L. and Lopes, J. A. and Felizardo, M. and Fidalgo, P. and Brito, U. and Parente, B.	2023	Liquid biopsy in the management of advanced lung cancer: Implementation and practical aspects	Portugal	Review	Lung Cancer	LB	Future / theoretical
Fischer, L. E. and Stintzing, S. and Heinemann, V. and Keilholz, U. and Keune, D. and Vollbrecht, C. and Burmeister, T. and Kind, A. and Weiss, L. and Horst, D. and Kirchner, T. and Klauschen, F. and Jung, A. and Westphalen, C. B. and Jelas, I.	2022	Liquid Biopsy in Colorectal Cancer: Quo Vadis? Implementation of Liquid Biopsies in Routine Clinical Patient Care in Two German Comprehensive Cancer Centers	Germany	Empirical	Colorectal Cancer	LB	Future / theoretical
Galos, D. and Gorzo, A. and Balacescu, O. and Sur, D.	2022	Clinical Applications of Liquid Biopsy in Colorectal Cancer Screening: Current Challenges and Future Perspectives	Romania	Review	Colorectal Cancer	LB	Future / theoretical
Garcia-Pardo, M. and Makarem, M. and Li, J. J. N. and Kelly, D. and Leighl, N. B.	2022	Integrating circulating-free DNA (cfDNA) analysis into clinical practice: opportunities and challenges	Canada	Review	Broad	CtDNA	Future / theoretical
Goodsaid, F. M.	2019	The Labyrinth of Product Development and Regulatory Approvals in Liquid Biopsy Diagnostics	USA	Review	Broad	CTC, cfDNA	Future / theoretical
Groen, L. and Schalken, J.	2022	Liquid Biopsy for Prostate and Bladder Cancer: Progress and Pitfalls	The Netherlands	Review	Bladder cancer, prostate cancer	CTC	Future / theoretical
Huang, X. and Duijf, P. H. G. and Sriram, S. and Perera, G. and Vasani, S. and Kenny, L. and Leo, P. and Punyadeera, C.	2023	Circulating tumour DNA alterations: emerging biomarker in head and neck squamous cell carcinoma	Australia	Review	H&N SCC (monitor/rarget)	CtDNA	Future / theoretical
Huang, Z. and Fu, Y. and Yang, H. and Zhou, Y. and Shi, M. and Li, Q. and Liu, W. and Liang, J. and Zhu, L. and Qin, S. and Hong, H. and Liu, Y.	2024	Liquid biopsy in T-cell lymphoma: biomarker detection techniques and clinical application	China	Review	T-cell lymphoma	cfDNA, ctDNA, CTC	Future / theoretical
Huong, P. T. and Gurshaney, S. and Binh, N. T. and Pham, A. G. and Nguyen, H. H. and Nguyen, X. T. and Pham-The, H. and Tran, P. T. and Vu, K. T. and Duong, N. X. and Pelucchi, C. and La Vecchia, C. and Boffetta, P. and Nguyen, H. D. and Luu, H. N.	2020	Emerging role of circulating tumor cells in gastric cancer	USA	Review	Gastric Cancer	CTC	Future / theoretical
Ijzerman, M. J. and de Boer, J. and Azad, A. and Degeling, K. and Geoghegan, J. and Hewitt, C. and Hollande, F. and Lee, B. and To, Y. H. and Tothill, R. W. and Wright, G. and Tie, J. and Dawson, S. J.	2021	Towards routine implementation of liquid biopsies in cancer management: It is always too early, until suddenly it is too late	Australia	Empirical	All (early detection, MRD, recurrence)	CTC, ctDNA, cfDBA, Exosomes	Future / theoretical
J. Pascual G. Attard. and F.-C. Bidard. and G. Curigliano. and L. De Mattos-Arruda . and M. Diehn 9, A. Italiano . and, J. Lindberg . and J.D. Merker . and C. Montagut . and N. Normanno . and , K. Pantel . and G. Pentheroudakis . and S. Popat . and J.S. Reis-Filho . and J. Tie . and J. Seoane. and N. Tarazona . and T. Yoshino . and, N.C. Turner	2022	ESMO recommendations on the use of circulating tumour DNA assays for patients with cancer: a report from the ESMO Precision Medicine Working Group	Spain	Review	Broad	CtDNA	Future / theoretical
Kanemaru, H. and Mizukami, Y. and Kaneko, A. and Kajihara, I. and Fukushima, S.	2022	Promising Blood-Based Biomarkers for Melanoma: Recent Progress of Liquid Biopsy and Its Future Perspectives	Japan	Review	Melanoma	miRNAs, cfDNA, CTCs	Future / theoretical
Kerachian, M. A. and Poudineh, A. and Thiery, J. P.	2019	Cell free circulating tumor nucleic acids, a revolution in personalized cancer medicine	Iran	Review	Broad	cfDNA, ctDNA	Future / theoretical
Kong, L. and Birkeland, A. C.	2021	Liquid biopsies in head and neck cancer: Current state and future challenges	China	Review	H&N early detaection, treatment monitoring, recurrence)	CTC, ctDNA, Exosome	Future / theoretical
Laura Burns and Chinmay Jani . and Amr Radwan . andOmar Al Omari . and Mohini Patel . and, Geoffrey R. Oxnard . and, Umit Tapan	2023	Implementation Challenges and Disparities in Molecular Testing for Patients With Stage IV NSCLC: Perspectives from an Urban Safety-Net Hospital	USA	Clinical Study	NSCLC	CtDNA	Future / theoretical
Li, J. H. and Zhang, D. Y. and Zhu, J. M. and Dong, L.	2024	Clinical applications and perspectives of circulating tumor DNA in gastric cancer	China	Review	Gastric cancer	ctDNA, cfDNA	Future / theoretical
Li, M. and Li, L. and Zheng, J. and Li, Z. and Li, S. and Wang, K. and Chen, X.	2023	Liquid biopsy at the frontier in renal cell carcinoma: recent analysis of techniques and clinical application	China	Review	Renal Cell Carcinoma RCC	CTC; cfDNA/ctDNA; cfRNA; Metabolomics & proteomics; exosomes;	Future / theoretical
Li, S. and Xin, K. and Pan, S. and Wang, Y. and Zheng, J. and Li, Z. and Liu, X. and Liu, B. and Xu, Z. and Chen, X.	2023	Blood-based liquid biopsy: insights into early detection, prediction, and treatment monitoring of bladder cancer	China	Review	Bladder Cancer	CTC; ctDNA; ncRNA; blood-based Metabolomics & proteomics; exosomes;	Future / theoretical
Liu, S. and Wang, J.	2022	Current and Future Perspectives of Cell-Free DNA in Liquid Biopsy	China	Review	No focus	CTC; cfDNA; mRNA; miRNA and exosomes	Future / theoretical
Mishra, V. and Singh, A. and Chen, X. and Rosenberg, A. J. and Pearson, A. T. and Zhavoronkov, A. and Savage, P. A. and Lingen, M. W. and Agrawal, N. and Izumchenko, E.	2021	Application of liquid biopsy as multi-functional biomarkers in head and neck cancer	USA	Review	Head and neck squamous cell carcinoma	CTC; cfDNA; mtDNA; exosomes	Future / theoretical
Nassar, F. J. and Msheik, Z. S. and Nasr, R. R. and Temraz, S. N.	2021	Methylated circulating tumor DNA as a biomarker for colorectal cancer diagnosis, prognosis, and prediction	Lebanon	Review	Colorectal cancer (CRC)	methylated CTC	Future / theoretical
Paschold, L. and Binder, M.	2022	Circulating Tumor DNA in Gastric and Gastroesophageal Junction Cancer	Germany	Review	Gastric and gastroesophageal cancer	cfDNA	Future / theoretical
Pellini, B. and Szymanski, J. and Chin, R. I. and Jones, P. A. and Chaudhuri, A. A.	2020	Liquid Biopsies Using Circulating Tumor DNA in Non-Small Cell Lung Cancer	USA	Review	Non-small cell lung cancer (NSCLC)	CtDNA	Future / theoretical
Peng, R. and Zhang, R. and Horan, M. P. and Zhou, L. and Chai, S. Y. and Pillay, N. and Tay, K. H. and Badrick, T. and Li, J.	2020	From Somatic Variants Toward Precision Oncology: An Investigation of Reporting Practice for Next-Generation Sequencing-Based Circulating Tumor DNA Analysis	China & Australia	Clinical Study	Broad	CtDNA	Future / theoretical
Peng, Y. and Mei, W. and Ma, K. and Zeng, C.	2021	Circulating Tumor DNA and Minimal Residual Disease (MRD) in Solid Tumors: Current Horizons and Future Perspectives	China	Review	Lung Cancer; Breast Cancer; Colorectal Cancer	CtDNA	Future / theoretical
Pesapane, F. and Suter, M. B. and Rotili, A. and Penco, S. and Nigro, O. and Cremonesi, M. and Bellomi, M. and Jereczek-Fossa, B. A. and Pinotti, G. and Cassano, E.	2020	Will traditional biopsy be substituted by radiomics and liquid biopsy for breast cancer diagnosis and characterisation?	Italy	Review	Breast Cancer	ctDNA; CTC; cfDNA	Future / theoretical
Rajalakshmi, G. and Pavithran, K. and Smitha, N. and Iyer, S.	2023	Circulating tumor cells in oral squamous cell carcinoma-Current status of its usefulness in clinical practice	India	Review	Oral SCC (Metastatic)	CTC	Future / theoretical
Ramli, R. A. and Muhamad, N. and Ibrahim, M. S.	2023	Clinical Application of Liquid Biopsy-Based Circulating Tumor DNA for Follow-Up Care in Breast Cancer Management: Lessons from Other Solid Cancers	Malaysia	Review	Breast Cancer	CtDNA	Future / theoretical
Ren, A. H. and Fiala, C. A. and Diamandis, E. P. and Kulasingam, V.	2020	Pitfalls in cancer biomarker discovery and validation with emphasis on circulating tumor DNA	Canada	Review	Not stated	CtDNA	Future / theoretical
Rodriguez, J. and Avila, J. and Rolfo, C. and Ruiz-Patino, A. and Russo, A. and Ricaurte, L. and Ordonez-Reyes, C. and Arrieta, O. and Zatarain-Barron, Z. L. and Recondo, G. and Cardona, A. F.	2021	When Tissue is an Issue the Liquid Biopsy is Nonissue: A Review	Colombia	Review	Not stated	ctDNA; cfDNA	Future / theoretical
Rolfo, C. and Cardona, A. F. and Cristofanilli, M. and Paz-Ares, L. and Diaz Mochon, J. J. and Duran, I. and Raez, L. E. and Russo, A. and Lorente, J. A. and Malapelle, U. and Gil-Bazo, I. and Jantus-Lewintre, E. and Pauwels, P. and Mok, T. and Serrano, M. J.	2020	Challenges and opportunities of cfDNA analysis implementation in clinical practice: Perspective of the International Society of Liquid Biopsy (ISLB)	International Society	Non Empirical	Broad	cfDNA; CTC	Future / theoretical
Rossi, G. and Ignatiadis, M.	2019	Promises and pitfalls of using liquid biopsy for precision medicine	Italy/ Belgium	Review	Broad	CTC; ctDNA	Future / theoretical
Routman, D. M. and Chera, B. S. and Gupta, G. P.	2020	Circulating Tumor DNA Biomarkers for Early Detection of Oligometastasis	USA	Review	Oligometastasis	CTC; ctDNA	Future / theoretical
Russo, A. and Incorvaia, L. and Del Re, M. and Malapelle, U. and Capoluongo, E. and Gristina, V. and Castiglia, M. and Danesi, R. and Fassan, M. and Giuffre, G. and Gori, S. and Marchetti, A. and Normanno, N. and Pinto, C. and Rossi, G. and Santini, D. and Sartore-Bianchi, A. and Silvestris, N. and Tagliaferri, P. and Troncone, G. and Cinieri, S. and Beretta, G. D.	2021	The molecular profiling of solid tumors by liquid biopsy: a position paper of the AIOM-SIAPEC-IAP-SIBioC-SIC-SIF Italian Scientific Societies	Italy	Non Empirical	Non small cell lung cancer; breast cancer; colorectal cancer; melanoma	CTC; ctDNA	Future / theoretical
Saenz-Antonanzas, A. and Auzmendi-Iriarte, J. and Carrasco-Garcia, E. and Moreno-Cugnon, L. and Ruiz, I. and Villanua, J. and Egana, L. and Otaegui, D. and Sampron, N. and Matheu, A.	2019	Liquid biopsy in glioblastoma: Opportunities, applications and challenges	Spain	Review	Glioblastoma	CTC; ctDNA	Future / theoretical
Sankar, K. and Zeinali, M. and Nagrath, S. and Ramnath, N.	2022	Molecular biomarkers and liquid biopsies in lung cancer	USA	Review	NSCLC (all stages)	CTC; ctDNA	Future / theoretical
Sant, M. and Bernat-Peguera, A. and Felip, E. and Margeli, M.	2022	Role of ctDNA in Breast Cancer	Spain	Review	Breast Cancer	ctDNA	Future / theoretical
Shen, C. C. and Wu, C. K. and Chen, Y. H. and Wang, J. X. and Yang, M. H. and Zhang, H.	2021	Advance in Novel Methods for Enrichment and Precise Analysis of Circulating Tumor Cells	China	Review	All (metastasis)	CTC	Future / theoretical
Shickh, S. and Oldfield, L. E. and Clausen, M. and Mighton, C. and Sebastian, A. and Calvo, A. and Baxter, N. N. and Dawson, L. and Penney, L. S. and Foulkes, W. and Basik, M. and Sun, S. and Schrader, K. A. and Regier, D. A. and Karsan, A. and Pollett, A. and Pugh, T. J. and Kim, R. H. and Bombard, Y.	2022	"Game Changer": Health Professionals' Views on the Clinical Utility of Circulating Tumor DNA Testing in Hereditary Cancer Syndrome Management	Canada	Clinical Study	Hereditary cancer syndrome	CtDNA	Future / theoretical
Siravegna, G. and Mussolin, B. and Venesio, T. and Marsoni, S. and Seoane, J. and Dive, C. and Papadopoulos, N. and Kopetz, S. and Corcoran, R. B. and Siu, L. L. and Bardelli, A.	2019	How liquid biopsies can change clinical practice in oncology	Italy	Review	Broad	CtDNA	Future / theoretical
Sisodiya, S. and Kasherwal, V. and Khan, A. and Roy, B. and Goel, A. and Kumar, S. and Arif, N. and Tanwar, P. and Hussain, S.	2023	Liquid Biopsies: Emerging role and clinical applications in solid tumours	India	Review	All (early + Rx tageting)	CTC, ctDNA, cfDBA, Exosomes	Future / theoretical
Soda, N. and Rehm, B. H. A. and Sonar, P. and Nguyen, N. T. and Shiddiky, M. J. A.	2019	Advanced liquid biopsy technologies for circulating biomarker detection	Australia	Review	Not stated	CTC; ctDNA	Future / theoretical
T.V. Henriksen . and C. Demuth . and A. Frydendahl . and J. Nors. and M. Nesic . and M.H. Rasmussen . and T. Reinert . and O.H. Larsen . and C. Jaensch . and U.S. Løve . and P.V. Andersen . and T. Kolbro . and O. Thorlacius-Ussing 7, A. Monti 8, M. Gögenur 9, J. Kildsig 10, P. Bondeven 11, N.H. Schlesinger 12, L.H. Iversen 13, K.A. Gotschalck 14…C.L. Andersen 1 2	2024	Unraveling the potential clinical utility of circulating tumor DNA detection in colorectal cancer—evaluation in a nationwide Danish cohort	Denmark	Clinical Study	Colorectal Cancer	CtDNA	Future / theoretical
Tivey, A. and Church, M. and Rothwell, D. and Dive, C. and Cook, N.	2022	Circulating tumour DNA - looking beyond the blood	UK	Review	All (all stages)	ctDNA/cfDNA	Future / theoretical
Trujillo, B. and Wu, A. and Wetterskog, D. and Attard, G.	2022	Blood-based liquid biopsies for prostate cancer: clinical opportunities and challenges	UK	Review	Prostate (all stages)	CTC; cfDNA; mRNA; miRNA and exosomes	Future / theoretical
Vacante, M. and Ciuni, R. and Basile, F. and Biondi, A.	2020	The Liquid Biopsy in the Management of Colorectal Cancer: An Overview	Italy	Review	CRC	CTC; ctDNA	Future / theoretical
Verlicchi, A. and Canale, M. and Chiadini, E. and Cravero, P. and Urbini, M. and Andrikou, K. and Pasini, L. and Flospergher, M. and Burgio, M. A. and CrinÃƒÂ², L. and Ulivi, P. and Delmonte, A.	2023	The Clinical Significance of Circulating Tumor DNA for Minimal Residual Disease Identification in Early-Stage Non-Small Cell Lung Cancer	Italy	Review	Minimal residual disease in NSCLC	CtDNA	Future / theoretical
Wang, G. and Jin, W. and Xu, Z. and Ju, L. and Shan, D. and Li, S. and Yu, M. and Cao, X. and Liu, N. and Qian, K. and Zhang, Y. and Xiao, Y. and Wang, X.	2023	Urine-based liquid biopsy in bladder cancer: Opportunities and challenges	China	Review	Bladder (Dx & surveillance)	CTC; cfDNA; mRNA; miRNA and exosomes	Future / theoretical
Woof, V. G. and Lee, R. J. and Lorigan, P. and French, D. P.	2022	Circulating tumour DNA monitoring and early treatment for relapse: views from patients with early-stage melanoma	UK	Empirical	Melanoma	CtDNA	Future / theoretical
Wu, J. and Hu, S. and Zhang, L. and Xin, J. and Sun, C. and Wang, L. and Ding, K. and Wang, B.	2020	Tumor circulome in the liquid biopsies for cancer diagnosis and prognosis	China	Review	All (all stages)	Unusual: EVs, proteins, ctRNA, platelets	Future / theoretical
Yaghoubi Naei, V. and Bordhan, P. and Mirakhorli, F. and Khorrami, M. and Shrestha, J. and Nazari, H. and Kulasinghe, A. and Ebrahimi Warkiani, M.	2023	Advances in novel strategies for isolation, characterization, and analysis of CTCs and ctDNA	Australia	Review	Broad	CtDNA	Future / theoretical
Yang, Y. and Liu, H. and Chen, Y. and Xiao, N. and Zheng, Z. and Liu, H. and Wan, J.	2023	Liquid biopsy on the horizon in immunotherapy of non-small cell lung cancer: current status, challenges, and perspectives	China	Review	NSCLC (Immunotherapy)	All (includes "non-coding RNA" which is broader than microRNA)	Future / theoretical
Yang, Y. P. and Giret, T. M. and Cote, R. J.	2021	Circulating tumor cells from enumeration to analysis: Current challenges and future opportunities	US	Review	Broad	CTCs	Future / theoretical
Zhang, Z. and Wu, H. and Chong, W. and Shang, L. and Jing, C. and Li, L.	2022	Liquid biopsy in gastric cancer: predictive and prognostic biomarkers	China	Review	Gastric cancer	LB, ctDNA	Future / theoretical
Zhu, S. and Fang, Y. and Guo, K. and Ni, Z. and Xiang, N.	2023	Next-generation liquid biopsy instruments: Challenges and opportunities	China	Review	Broad	LB	Future / theoretical
